# Supplementary material for: Syndromic Diagnostics for Travelers’ Diarrhea: Near-Patient Field-Expedient Testing in Resource-Limited Settings
Source: Open Forum Infect Dis. 2026 Feb 17;13(3):ofag076. doi: 10.1093/ofid/ofag076 (PMC12980125; doi:10.1093/ofid/ofag076)
Supplement: ofag076_Supplementary_Data [file ofag076_supplementary_data.zip]

Archive with 5 entries (5 files):
- Supplemental Data Sheet 4. DNA extraction .docx
- Supplemental Data Table 1. Outcome matrices .docx
- renamed_2ddc5.docx
- renamed_76a0e.docx
- renamed_84f55.docx
